# Supplementary material for: Individualized Algorithm-Based Intermittent Hypoxia Improves Quality of Life in Patients Suffering from Long-Term Sequelae After COVID-19 Infection
Source: J Clin Med. 2025 Feb 26;14(5):1590. doi: 10.3390/jcm14051590 (PMC11900126; doi:10.3390/jcm14051590)
Supplement: Supplementary file 1 [file jcm-14-01590-s001.zip]

Archive with 1 entries (1 files):
- jcm-3468853-supplementary.pdf
